# Supplementary material for: Polymorphism of Genes Potentially Affecting Growth and Body Size Suggests Genetic Divergence in Wild and Domestic Reindeer (Rangifer tarandus) Populations
Source: Genes (Basel). 2024 Dec 20;15(12):1629. doi: 10.3390/genes15121629 (PMC11675441; doi:10.3390/genes15121629)
Supplement: Supplementary file 1 [file genes-15-01629-s001.zip › Supplementary Information S1.xlsx]

## Sheet: 5 populations – GHR & GH (1)
RT	Ka5116	0	0	0	-9	A	A	C	C	C	C	C	C	C	T	A	G	G	G
RT	Ka5117	0	0	0	-9	A	A	C	C	T	T	C	C	C	C	G	G	G	G
RT	Ka5118	0	0	0	-9	A	A	C	C	T	T	C	C	C	C	G	G	G	G
RT	Ka5119	0	0	0	-9	A	G	C	T	C	C	C	C	T	T	A	A	A	G
RT	Ka5121	0	0	0	-9	A	A	C	C	T	T	C	C	C	C	G	G	G	G
RT	Ka5122	0	0	0	-9	A	A	C	C	T	T	C	C	C	T	A	G	A	A
RT	Ka5126	0	0	0	-9	A	A	C	C	T	T	C	C	C	T	A	G	A	G
RT	Ka5127	0	0	0	-9	G	G	C	C	T	T	C	C	C	C	G	G	G	G
RT	Ka5130	0	0	0	-9	A	A	C	C	T	T	C	C	C	C	G	G	G	G
RT	Ka5134	0	0	0	-9	A	A	C	C	T	T	C	C	C	C	G	G	A	G
RT	Ka5139	0	0	0	-9	A	G	C	C	C	C	C	C	C	T	A	G	G	G
RT	Ka5140	0	0	0	-9	A	A	C	C	T	T	C	C	T	T	A	A	A	G
RT	Ka5141	0	0	0	-9	A	A	C	C	T	T	C	C	T	T	A	A	A	A
RT	Ka5142	0	0	0	-9	A	A	T	T	C	T	C	C	C	C	A	G	A	G
RT	Ka5149	0	0	0	-9	A	A	C	C	T	T	C	C	C	T	A	G	A	G
RT	Ka5150	0	0	0	-9	A	A	C	C	T	T	C	C	C	C	G	G	A	G
RT	Ka5151	0	0	0	-9	A	A	C	C	T	T	C	C	C	T	A	G	A	G
RT	Ka5156	0	0	0	-9	A	A	C	C	T	T	C	C	C	C	G	G	A	G
RT	Ka5159	0	0	0	-9	A	A	C	T	C	C	C	C	C	T	A	G	A	G
RT	Ka5160	0	0	0	-9	A	A	C	C	T	T	C	C	C	T	A	G	A	G
RT	Ka5168	0	0	0	-9	A	A	C	C	T	T	C	C	C	C	G	G	G	G
RT	Ka6351	0	0	0	-9	G	G	T	T	C	T	C	C	T	T	A	A	A	A
RT	Ka6353	0	0	0	-9	A	G	T	T	C	T	C	C	C	C	G	G	G	G
RT	Ka6359	0	0	0	-9	A	A	C	C	T	T	C	C	C	T	A	G	A	G
RT	Ka6360	0	0	0	-9	A	A	C	T	C	T	C	C	C	C	G	G	G	G
RT	Ka6361	0	0	0	-9	A	A	T	T	C	C	C	C	C	T	A	G	A	G
RT	Ka6363	0	0	0	-9	A	G	C	C	T	T	C	C	C	C	G	G	G	G
RT	Ka6364	0	0	0	-9	A	G	C	C	T	T	C	C	C	T	A	A	A	G
RT	Ka6365	0	0	0	-9	A	G	C	C	T	T	C	C	C	T	A	G	A	G
RT	Ka6366	0	0	0	-9	A	A	C	T	C	T	C	C	C	C	G	G	G	G
RT	Ka6367	0	0	0	-9	A	A	C	T	C	T	C	C	C	C	G	G	G	G
RT	Ka6369	0	0	0	-9	A	A	C	T	C	T	C	C	C	T	A	G	A	G
RT	Ka6370	0	0	0	-9	A	A	C	C	T	T	C	C	C	C	G	G	G	G
RT	Ka6371	0	0	0	-9	A	A	C	C	T	T	C	C	C	T	A	A	A	G
RT	Ka6372	0	0	0	-9	A	A	C	C	C	T	C	C	C	T	A	G	G	G
RT	Ka6373	0	0	0	-9	G	G	C	T	C	C	C	C	C	C	G	G	G	G
RT	Ka6374	0	0	0	-9	A	A	T	T	C	T	C	C	C	T	A	G	A	G
RT	Ka6375	0	0	0	-9	A	A	C	C	T	T	C	C	C	C	G	G	A	G
RT	Ka6376	0	0	0	-9	A	A	C	C	T	T	C	C	C	T	A	G	G	G
RT	Ka6378	0	0	0	-9	A	G	C	C	T	T	C	C	T	T	A	A	A	A
RT	Ka6379	0	0	0	-9	A	A	C	C	T	T	C	C	C	C	G	G	G	G
RT	Ka6381	0	0	0	-9	A	A	C	T	C	T	C	C	C	C	G	G	G	G
RT	Ka6383	0	0	0	-9	A	A	C	C	T	T	C	C	C	T	A	G	A	G
RT	Ka6384	0	0	0	-9	A	A	C	C	T	T	C	C	C	T	A	G	G	G
RT	Ka6387	0	0	0	-9	A	A	C	C	T	T	C	C	C	T	A	G	G	G
RT	Ka6392	0	0	0	-9	A	A	C	C	T	T	C	C	C	C	A	G	G	G
RT	Kg7059	0	0	0	-9	A	A	C	C	T	T	C	C	C	C	G	G	G	G
RT	Kg7060	0	0	0	-9	A	G	C	T	C	T	C	C	C	C	G	G	G	G
RT	Kg7061	0	0	0	-9	A	A	C	T	C	T	C	T	T	T	A	G	A	G
RT	Kg7062	0	0	0	-9	A	G	C	C	T	T	C	C	C	C	G	G	G	G
RT	Kg7063	0	0	0	-9	A	G	T	T	T	T	C	C	C	C	G	G	G	G
RT	Kg7065	0	0	0	-9	A	A	C	C	C	C	C	C	C	C	G	G	G	G
RT	Kg7066	0	0	0	-9	A	A	C	C	T	T	C	C	C	C	G	G	G	G
RT	Kg7067	0	0	0	-9	G	G	C	T	C	T	C	C	C	C	G	G	G	G
RT	Kg7068	0	0	0	-9	G	G	C	C	C	T	C	T	C	T	G	G	G	G
RT	Kg7069	0	0	0	-9	G	G	C	T	C	T	C	T	C	T	G	G	G	G
RT	Kg7072	0	0	0	-9	A	G	T	T	C	C	C	C	C	C	G	G	G	G
RT	NarNen7095f	0	0	0	-9	A	A	T	T	C	T	C	T	C	T	G	G	G	G
RT	NarNen7096f	0	0	0	-9	A	A	C	T	C	T	C	T	C	T	G	G	G	G
RT	NarNen7097f	0	0	0	-9	A	G	C	T	C	T	C	T	C	T	G	G	G	G
RT	NarNen7098f	0	0	0	-9	A	G	C	T	C	C	C	T	C	T	G	G	G	G
RT	NarNen7099f	0	0	0	-9	A	A	C	C	T	T	C	T	C	T	G	G	G	G
RT	NarNen7101f	0	0	0	-9	A	A	C	C	T	T	C	T	C	T	G	G	G	G
RT	NarNen7102f	0	0	0	-9	G	G	C	C	T	T	C	T	C	T	G	G	G	G
RT	NarNen7104f	0	0	0	-9	A	A	T	T	C	C	C	T	C	T	G	G	G	G
RT	NarNen7105f	0	0	0	-9	G	G	C	C	T	T	C	T	C	T	G	G	G	G
RT	NarNen7106f	0	0	0	-9	A	G	T	T	C	T	C	T	C	T	G	G	G	G
RT	NarNen7107f	0	0	0	-9	G	G	C	T	C	T	C	T	C	T	G	G	G	G
RT	NoNen7109f	0	0	0	-9	A	G	C	C	T	T	C	T	C	T	G	G	G	G
RT	NoNen7111f	0	0	0	-9	A	G	C	C	T	T	C	T	C	T	G	G	G	G
RT	NoNen7112f	0	0	0	-9	A	G	T	T	C	C	C	T	C	T	G	G	G	G
RT	NoNen7113f	0	0	0	-9	A	A	C	C	T	T	C	T	C	T	G	G	G	G
RT	NoNen7114f	0	0	0	-9	A	A	C	T	C	T	C	T	C	T	G	G	G	G
RT	NoNen7115f	0	0	0	-9	A	A	C	C	T	T	C	T	C	T	G	G	G	G
RT	NoNen7116f	0	0	0	-9	A	A	C	C	T	T	C	T	C	T	G	G	G	G
RT	NoNen7117f	0	0	0	-9	A	A	C	C	C	T	C	T	C	T	G	G	G	G
RT	NoNen7119f	0	0	0	-9	G	G	C	C	T	T	C	T	C	T	G	G	G	G
RT	NoNen7120f	0	0	0	-9	G	G	C	C	T	T	C	T	C	T	G	G	G	G
RT	SurEv7083f	0	0	0	-9	G	G	C	C	T	T	C	C	C	C	G	G	G	G
RT	SurEv7085f	0	0	0	-9	A	A	C	C	T	T	C	T	C	T	G	G	G	G
RT	SurEv7087f	0	0	0	-9	A	A	C	C	T	T	C	T	C	T	G	G	G	G
RT	SurEv7090f	0	0	0	-9	G	G	T	T	C	T	C	T	C	T	G	G	G	G
RT	SurEv7091f	0	0	0	-9	A	G	C	C	T	T	C	T	C	T	G	G	G	G
RT	SurEv7092f	0	0	0	-9	A	A	C	C	T	T	C	T	C	T	G	G	G	G
RT	Svb189	0	0	0	-9	G	G	T	T	C	C	T	T	T	T	G	G	G	G
RT	Svb190	0	0	0	-9	G	G	T	T	C	C	T	T	T	T	G	G	G	G
RT	Svb191	0	0	0	-9	G	G	T	T	C	C	T	T	T	T	G	G	G	G
RT	Svb192	0	0	0	-9	G	G	T	T	C	C	T	T	T	T	G	G	G	G
RT	Svb5189	0	0	0	-9	G	G	T	T	C	C	T	T	T	T	G	G	G	G
RT	Svb5190	0	0	0	-9	G	G	T	T	C	C	T	T	T	T	G	G	G	G
RT	Svb5191	0	0	0	-9	G	G	T	T	C	C	T	T	T	T	G	G	G	G
RT	Svb5193	0	0	0	-9	G	G	T	T	C	C	T	T	T	T	G	G	G	G
RT	Svb5194	0	0	0	-9	G	G	T	T	C	C	T	T	T	T	G	G	G	G
RT	Tai7025	0	0	0	-9	G	G	T	T	C	C	C	C	T	T	A	A	A	A
RT	Tai7026	0	0	0	-9	A	A	C	C	T	T	C	C	C	T	A	G	A	G
RT	Tai7027	0	0	0	-9	A	A	T	T	C	C	C	T	C	T	G	G	G	G
RT	Tai7028	0	0	0	-9	A	G	C	C	T	T	C	C	T	T	A	A	A	A
RT	Tai7029	0	0	0	-9	A	A	C	T	C	T	C	C	T	T	A	A	A	A
RT	Tai7030	0	0	0	-9	A	A	C	C	T	T	C	T	C	T	G	G	G	G
RT	Tai7031	0	0	0	-9	A	A	C	C	T	T	C	C	T	T	A	A	A	A
RT	Tai7033	0	0	0	-9	A	A	C	T	C	T	C	T	T	T	A	G	A	G
RT	Tai7039	0	0	0	-9	A	A	C	C	T	T	C	C	C	C	G	G	G	G
RT	Tai7049	0	0	0	-9	A	G	C	C	T	T	T	T	T	T	G	G	G	G
RT	TaiD6825	0	0	0	-9	G	G	C	C	T	T	C	C	C	C	G	G	G	G

## Sheet: 5 populations – GHR & GH (2)
		AA	AG	GG	A	G	CC	CT	TT	C	T	CC	CT	TT	C	T	CC	CT	TT	C	T	CC	CT	TT	C	T	AA	AG	GG	A	G	AA	AG	GG	A	G
	Total n=104	0.567308	0.192308	0.230769	0.326923	0.673077	0.596154	0.182692	0.221154	0.6875	0.3125	0.211538	0.240385	0.548077	0.326923	0.668269	0.596154	0.307692	0.0961538	0.75	0.25	0.615385	0.490385	0.201923	0.552885	0.447115	0.105769	0.221154	0.673077	0.216346	0.783654	0.0769231	0.221154	0.701923	0.1875	0.8125
	Ka n=46	0.782609	0.152174	0.0652174	0.858696	0.141304	0.717391	0.173913	0.108696	0.804348	0.195652	0.130435	0.217391	0.652174	0.23913	0.76087	1	0	0	1	0	0.456522	0.434783	0.108696	0.673913	0.326087	0.152174	0.434783	0.413043	0.369565	0.630435	0.0869565	0.434783	0.478261	0.304348	0.695652
	Kg n=11	0.363636	0.363636	0.272727	0.545455	0.454545	0.454545	0.363636	0.181818	0.636364	0.363636	0.181818	0.454545	0.363636	0.409091	0.590909	0.818182	0.272727	0	0.863636	0.136364	0.727273	0.181818	0.0909091	0.818182	0.181818	0	0.0909091	0.909091	0.0454545	0.954545	0	0.0909091	0.909091	0.0454545	0.954545
	NarNen n=11	0.454545	0.272727	0.272727	0.590909	0.409091	0.363636	0.363636	0.272727	0.545455	0.454545	0.181818	0.454545	0.363636	0.409091	0.590909	0	1	0	0.5	0.5	0	1	0	0.5	0.5	0	0	1	0	1	0	0	1	0	1
	NoNen n=10	0.5	0.3	0.2	0.65	0.35	0.8	0.1	0.1	0.85	0.15	0.1	0.2	0.7	0.2	0.8	0	1	0	0.5	0.5	0	1	0	0.5	0.5	0	0	1	0	1	0	0	1	0	1
	SurEv n=6	0.5	0.166667	0.333333	0.583333	0.416667	0.833333	0	0.166667	0.833333	0.166667	0	0.166667	0.833333	0.0833333	0.916667	0.166667	0.833333	0	0.583333	0.416667	0.166667	0.833333	0	0.583333	0.416667	0	0	1	0	1	0	0	1	0	1
	Svb n=9	0	0	1	0	1	0	0	1	0	1	1	0	0	1	0	0	0	1	0	1	0	0	1	0	1	0	0	1	0	1	0	0	1	0	1
	Tai n=10	0.7	0.2	0.1	0.8	0.2	0.6	0.2	0.2	0.7	0.3	0.2	0.2	0.6	0.3	0.7	0.6	0.3	0.1	0.75	0.25	0.1	0.3	0.6	0.25	0.75	0.4	0.2	0.4	0.5	0.5	0.4	0.2	0.4	0.5	0.5
	TaiD n=1
	104
	208

## Sheet: TaiWild – GHR & GH
RT	Tai7031	0	0	0	-9	A	A	C	C	T	T	C	C	T	T	A	A	A	A
RT	Tai7028	0	0	0	-9	A	G	C	C	T	T	C	C	T	T	A	A	A	A
RT	Tai7029	0	0	0	-9	A	A	C	T	C	T	C	C	T	T	A	A	A	A
RT	Tai7025	0	0	0	-9	G	G	T	T	C	C	C	C	T	T	A	A	A	A
RT	Tai7026	0	0	0	-9	A	A	C	C	T	T	C	C	C	T	A	G	A	G
RT	Tai7033	0	0	0	-9	A	A	C	T	C	T	C	T	T	T	A	G	A	G
RT	Tai7039	0	0	0	-9	A	A	C	C	T	T	C	C	C	C	G	G	G	G
RT	Tai7030	0	0	0	-9	A	A	C	C	T	T	C	T	C	T	G	G	G	G
RT	Tai7027	0	0	0	-9	A	A	T	T	C	C	C	T	C	T	G	G	G	G
RT	Tai7049	0	0	0	-9	A	G	C	C	T	T	T	T	T	T	G	G	G	G
						0.7		0.6		0.2		0.6		0.1		0.4		0.4
		10				0.2		0.2		0.2		0.3		0.3		0.2		0.2
		20				0.1		0.2		0.6		0.1		0.6		0.4		0.4
						0.8		0.7		0.3		0.75		0.25		0.5		0.5
						0.2		0.3		0.7		0.25		0.75		0.5		0.5

## Sheet: GHR & GH (1)
1 GHR1 0 1	A	G	1 GHR2 0 2	C	T	1 GHR3 0 3	C	T	2 GH1 0 1	C	T	2 GH2 0 2	C	T	2 GH3 0 3	A	G	2 GH3 0 4	A	G
Kg n=11	0.545455	0.454545	Kg n=11	0.636364	0.363636	Kg n=11	0.409091	0.590909	Kg n=11	0.863636	0.136364	Kg n=11	0.818182	0.181818	Kg n=11	0.0454545	0.954545	Kg n=11	0.0454545	0.954545
NarNen n=11	0.590909	0.409091	NarNen n=11	0.545455	0.454545	NarNen n=11	0.409091	0.590909	NarNen n=11	0.5	0.5	NarNen n=11	0.5	0.5	NarNen n=11	0	1	NarNen n=11	0	1
NoNen n=10	0.65	0.35	NoNen n=10	0.85	0.15	NoNen n=10	0.2	0.8	NoNen n=10	0.5	0.5	NoNen n=10	0.5	0.5	NoNen n=10	0	1	NoNen n=10	0	1
SurEv n=6	0.583333	0.416667	SurEv n=6	0.833333	0.166667	SurEv n=6	0.0833333	0.916667	SurEv n=6	0.583333	0.416667	SurEv n=6	0.583333	0.416667	SurEv n=6	0	1	SurEv n=6	0	1
Tai n=10	0.8	0.2	Tai n=10	0.7	0.3	Tai n=10	0.3	0.7	Tai n=10	0.75	0.25	Tai n=10	0.25	0.75	Tai n=10	0.5	0.5	Tai n=10	0.5	0.5
1 GHR1 0 1	Kg n=11	NarNen n=11	NoNen n=10	SurEv n=6	Tai n=10	TaiD n=1
A	0.545455	0.590909	0.65	0.583333	0.8	0
G	0.454545	0.409091	0.35	0.416667	0.2	1
1 GHR2 0 2	Kg n=11	NarNen n=11	NoNen n=10	SurEv n=6	Tai n=10	TaiD n=1
C	0.636364	0.545455	0.85	0.833333	0.7	1
T	0.363636	0.454545	0.15	0.166667	0.3	0
1 GHR3 0 3	Kg n=11	NarNen n=11	NoNen n=10	SurEv n=6	Tai n=10	TaiD n=1
C	0.409091	0.409091	0.2	0.0833333	0.3	0
T	0.590909	0.590909	0.8	0.916667	0.7	1
2 GH1 0 1	Kg n=11	NarNen n=11	NoNen n=10	SurEv n=6	Tai n=10	TaiD n=1
C	0.863636	0.5	0.5	0.583333	0.75	1
T	0.136364	0.5	0.5	0.416667	0.25	0
2 GH2 0 2	Kg n=11	NarNen n=11	NoNen n=10	SurEv n=6	Tai n=10	TaiD n=1
C	0.818182	0.5	0.5	0.583333	0.25	1
T	0.181818	0.5	0.5	0.416667	0.75	0
2 GH3 0 3	Kg n=11	NarNen n=11	NoNen n=10	SurEv n=6	Tai n=10	TaiD n=1
A	0.0454545	0	0	0	0.5	0
G	0.954545	1	1	1	0.5	1
2 GH3 0 4	Kg n=11	NarNen n=11	NoNen n=10	SurEv n=6	Tai n=10	TaiD n=1
A	0.0454545	0	0	0	0.5	0
G	0.954545	1	1	1	0.5	1

## Sheet: GHR & GH (2)
1 GHR1 0 1	KgNen	NarNen	NoNen	SurEv	TaiWild
A	0.545455	0.590909	0.65	0.583333	0.8
G	0.454545	0.409091	0.35	0.416667	0.2
1 GHR2 0 2	Kg n=11	NarNen n=11	NoNen n=10	SurEv n=6	Tai n=10
C	0.636364	0.545455	0.85	0.833333	0.7
T	0.363636	0.454545	0.15	0.166667	0.3
1 GHR3 0 3	Kg n=11	NarNen n=11	NoNen n=10	SurEv n=6	Tai n=10
C	0.409091	0.409091	0.2	0.0833333	0.3
T	0.590909	0.590909	0.8	0.916667	0.7
2 GH1 0 1	Kg n=11	NarNen n=11	NoNen n=10	SurEv n=6	Tai n=10
C	0.863636	0.5	0.5	0.583333	0.75
T	0.136364	0.5	0.5	0.416667	0.25
2 GH2 0 2	Kg n=11	NarNen n=11	NoNen n=10	SurEv n=6	Tai n=10
C	0.818182	0.5	0.5	0.583333	0.25
T	0.181818	0.5	0.5	0.416667	0.75
2 GH3 0 3	Kg n=11	NarNen n=11	NoNen n=10	SurEv n=6	Tai n=10
A	0.0454545	0	0	0	0.5
G	0.954545	1	1	1	0.5
2 GH3 0 4	Kg n=11	NarNen n=11	NoNen n=10	SurEv n=6	Tai n=10
A	0.0454545	0	0	0	0.5
G	0.954545	1	1	1	0.5

## Sheet: LCORL
				A 2225917 G	Wild	Nenets	Evenk
				A	1	0.43	0.11
				G	0	0.57	0.89
				A 2225918 G	Wild	Nenets	Evenk
				A	0.83	0.71	0.56
				G	0.17	0.29	0.44
				G 2225922 A	Wild	Nenets	Evenk
				A	0.83	0.5	0.11
				G	0.17	0.5	0.89
				A 2225938 G	Wild	Nenets	Evenk
				A	0.92	0.86	0.67
				G	0.08	0.14	0.33
				A 2225939 G	Wild	Nenets	Evenk
				A	0.75	0.79	0.78
				G	0.25	0.21	0.22
				T 2225917 C	Wild	Nenets	Evenk
				T	0.92	0.79	0.78
				C	0.08	0.21	0.22
				T 2226355 A	Wild	Nenets	Evenk
				T	0.89	0.91	0.72
				A	0.11	0.09	0.28
			LCORL-5 (In/Del)	Wild	Nenets	Evenk
			In	1	0.89	0.85
			Del	0	0.11	0.15

## Sheet: BMP2
			BMP2 382516	Wild	Nenets	Evenk
			C	0.9	0.93	0.76
			G	0.1	0.07	0.24
			BMP2 382568	Wild	Nenets	Evenk
			G	0	0.03	0.24
			T	1	0.97	0.76
			BMP2 382578	Wild	Nenets	Evenk
			C	0.3	0.1	0.05
			T	0.7	0.9	0.95
			BMP2 382579	Wild	Nenets	Evenk
			C	0	0.07	0.26
			T	1	0.93	0.74
			BMP2 382649	Wild	Nenets	Evenk
			G	1	1	0.89
			A	0	0	0.11
			BMP2 382662	Wild	Nenets	Evenk
			C	0	0	0.13
			T	1	1	0.87
			BMP2 380779	Wild	Nenets	Evenk
			C	0.83	0.83	0.91
			G	0.17	0.17	0.09
			BMP2 380803	Wild	Nenets	Evenk
			C	0.17	0.17	0.23
			G	0.83	0.83	0.77
			BMP2 382484	Wild	Nenets	Evenk
			C	1	0.9	0.92
			T	0	0.1	0.08
			BMP2 382488	Wild	Nenets	Evenk
			A	0.5	0.67	0.66
			C	0.5	0.33	0.34
			BMP2 382500	Wild	Nenets	Evenk
			C	1	0.97	0.76
			T	0	0.03	0.24
